# Supplementary material for: Genomic analysis of acid tolerance genes and deciphering the function of ydaG gene in mitigating acid tolerance in Priestia megaterium
Source: Front Microbiol. 2024 Jun 20;15:1414777. doi: 10.3389/fmicb.2024.1414777 (PMC11222612; doi:10.3389/fmicb.2024.1414777)
Supplement: Supplementary file 3 [file Table_2.XLSX]

## Sheet: output
				Supplementary Table 2: Ribosomal multilocus sequence typing (rMLST) result
Locus	Allele	Length	Scaffold	Start position	End position	Linked data values
BACT000001 (rpsA)	4179	1137	CP035094.1_RagTag	4136328	4137464	species: Priestia megaterium [n=6]; Priestia sp. [n=1]
BACT000002 (rpsB)	3179	720	CP035094.1_RagTag	3959784	3960503	species: Priestia megaterium [n=13]; Priestia sp. [n=3]
BACT000003 (rpsC)	3869	657	CP035094.1_RagTag	103241	103897	species: Priestia aryabhattai [n=45]; Priestia megaterium [n=31]; Priestia sp. [n=4]
BACT000004 (rpsD)	2795	603	CP035094.1_RagTag	4585853	4586455	species: Priestia megaterium [n=9]; Priestia sp. [n=1]
BACT000005 (rpsE)	2569	501	CP035094.1_RagTag	107799	108299	species: Priestia megaterium [n=6]; Priestia sp. [n=1]
BACT000006 (rpsF)	1878	288	CP035094.1_RagTag	5021597	5021884	species: Priestia megaterium [n=180]; Priestia aryabhattai [n=46]; Priestia sp. [n=4]
BACT000007 (rpsG)	3818	471	CP035094.1_RagTag	95535	96005	species: Priestia megaterium [n=9]; Priestia aryabhattai [n=7]; Priestia sp. [n=1]
BACT000008 (rpsH)	2330	399	CP035094.1_RagTag	106415	106813	species: Priestia megaterium [n=188]; Priestia aryabhattai [n=50]; Priestia sp. [n=4]
BACT000009 (rpsI)	2019	393	CP035094.1_RagTag	118658	119050	species: Priestia megaterium [n=280]; Priestia aryabhattai [n=57]; Priestia sp. [n=6]
BACT000010 (rpsJ)	1754	309	CP035094.1_RagTag	99764	100072	species: Priestia megaterium [n=262]; Priestia aryabhattai [n=59]; Priestia sp. [n=7]
BACT000011 (rpsK)	1719	390	CP035094.1_RagTag	112744	113133	species: Priestia megaterium [n=252]; Priestia aryabhattai [n=9]; Priestia sp. [n=5]
BACT000012 (rpsL)	1904	423	CP035094.1_RagTag	95062	95484	species: Priestia megaterium [n=176]; Priestia aryabhattai [n=14]; Priestia sp. [n=4]
BACT000013 (rpsM)	1723	366	CP035094.1_RagTag	112355	112720	species: Priestia megaterium [n=303]; Priestia aryabhattai [n=54]; Priestia sp. [n=7]
BACT000014 (rpsN)	79480	270	CP035094.1_RagTag	3000001	3000270	species: Priestia megaterium [n=3]
BACT000014 (rpsN)	79639	270	CP035094.1_RagTag	2352549	2352818	species: Priestia megaterium [n=6]; Priestia aryabhattai [n=1]
BACT000014 (rpsN)	24691	186	CP035094.1_RagTag	106199	106384	species: Priestia megaterium [n=305]; Priestia aryabhattai [n=58]; Priestia sp. [n=7]
BACT000015 (rpsO)	1811	270	CP035094.1_RagTag	3939416	3939685	species: Priestia megaterium [n=288]; Priestia aryabhattai [n=58]; Priestia sp. [n=6]
BACT000016 (rpsP)	1744	273	CP035094.1_RagTag	4004072	4004344	species: Priestia megaterium [n=294]; Priestia aryabhattai [n=52]; Priestia sp. [n=7]
BACT000017 (rpsQ)	1638	264	CP035094.1_RagTag	104550	104813	species: Priestia megaterium [n=305]; Priestia aryabhattai [n=59]; Priestia sp. [n=7]
BACT000018 (rpsR)	303	240	CP035094.1_RagTag	5020742	5020981	species: Priestia megaterium [n=238]; Priestia aryabhattai [n=58]; Priestia sp. [n=7]
BACT000019 (rpsS)	1503	279	CP035094.1_RagTag	102598	102876	species: Priestia megaterium [n=301]; Priestia aryabhattai [n=58]; Priestia sp. [n=7]
BACT000020 (rpsT)	2121	267	CP035094.1_RagTag	4347267	4347533	species: Priestia megaterium [n=12]; Priestia sp. [n=1]
BACT000021 (rpsU)	1327	174	CP035094.1_RagTag	4333616	4333789	species: Priestia megaterium [n=304]; Priestia aryabhattai [n=59]; Priestia sp. [n=7]
BACT000030 (rplA)	3218	696	CP035094.1_RagTag	84550	85245	species: Priestia aryabhattai [n=30]; Priestia megaterium [n=9]; Priestia sp. [n=1]
BACT000031 (rplB)	97955	831	CP035094.1_RagTag	101710	102540	species: Priestia sp. [n=2]; Priestia megaterium [n=1]
BACT000032 (rplC)	2948	630	CP035094.1_RagTag	100114	100743	species: Priestia megaterium [n=212]; Priestia aryabhattai [n=15]; Priestia sp. [n=4]
BACT000033 (rplD)	2915	624	CP035094.1_RagTag	100772	101395	species: Priestia megaterium [n=35]; Priestia sp. [n=3]
BACT000034 (rplE)	3799	540	CP035094.1_RagTag	105626	106165	species: Priestia megaterium [n=183]; Priestia aryabhattai [n=6]; Priestia sp. [n=2]
BACT000035 (rplF)	2609	540	CP035094.1_RagTag	106844	107383	species: Priestia megaterium [n=158]; Priestia aryabhattai [n=6]; Priestia sp. [n=1]
BACT000036 (rplL)	1931	363	CP035094.1_RagTag	86040	86402	species: Priestia megaterium [n=288]; Priestia aryabhattai [n=57]; Priestia sp. [n=7]
BACT000038 (rplI)	33360	450	CP035094.1_RagTag	5017203	5017652	species: Priestia megaterium [n=3]; Priestia sp. [n=1]
BACT000039 (rplJ)	3475	501	CP035094.1_RagTag	85495	85995	species: Priestia aryabhattai [n=34]; Priestia megaterium [n=9]; Priestia sp. [n=2]
BACT000040 (rplK)	2003	426	CP035094.1_RagTag	84014	84439	species: Priestia megaterium [n=184]; Priestia aryabhattai [n=58]; Priestia sp. [n=7]
BACT000042 (rplM)	1962	438	CP035094.1_RagTag	118198	118635	species: Priestia megaterium [n=191]; Priestia aryabhattai [n=17]; Priestia sp. [n=4]
BACT000043 (rplN)	1693	369	CP035094.1_RagTag	104865	105233	species: Priestia megaterium [n=236]; Priestia aryabhattai [n=20]; Priestia sp. [n=2]
BACT000044 (rplO)	2531	441	CP035094.1_RagTag	108530	108970	species: Priestia megaterium [n=9]; Priestia sp. [n=1]
BACT000045 (rplP)	3537	435	CP035094.1_RagTag	103900	104334	species: Priestia aryabhattai [n=53]; Priestia megaterium [n=13]; Priestia sp. [n=4]
BACT000046 (rplQ)	1829	363	CP035094.1_RagTag	114303	114665	species: Priestia megaterium [n=187]; Priestia aryabhattai [n=15]; Priestia sp. [n=3]
BACT000047 (rplR)	1736	363	CP035094.1_RagTag	107416	107778	species: Priestia megaterium [n=299]; Priestia aryabhattai [n=50]; Priestia sp. [n=6]
BACT000048 (rplS)	1948	345	CP035094.1_RagTag	4001524	4001868	species: Priestia megaterium [n=289]; Priestia aryabhattai [n=59]; Priestia sp. [n=7]
BACT000049 (rplT)	2465	360	CP035094.1_RagTag	4522007	4522366	species: Priestia megaterium [n=8]; Priestia aryabhattai [n=1]; Priestia sp. [n=1]
BACT000050 (rplU)	1762	309	CP035094.1_RagTag	4429845	4430153	species: Priestia megaterium [n=287]; Priestia aryabhattai [n=30]; Priestia sp. [n=7]
BACT000051 (rplV)	3459	342	CP035094.1_RagTag	102896	103237	species: Priestia megaterium [n=119]; Priestia aryabhattai [n=50]; Priestia sp. [n=7]
BACT000052 (rplW)	13176	288	CP035094.1_RagTag	101395	101682	species: Priestia megaterium [n=4]; Priestia sp. [n=1]
BACT000053 (rplX)	3379	312	CP035094.1_RagTag	105283	105594	species: Priestia megaterium [n=184]; Priestia aryabhattai [n=19]; Priestia sp. [n=1]
BACT000056 (rpmA)	1752	294	CP035094.1_RagTag	4429193	4429486	species: Priestia megaterium [n=295]; Priestia aryabhattai [n=54]; Priestia sp. [n=7]
BACT000057 (rpmB)	1811	189	CP035094.1_RagTag	4023668	4023856	species: Priestia megaterium [n=305]; Priestia aryabhattai [n=59]; Priestia sp. [n=7]
BACT000058 (rpmC)	1389	201	CP035094.1_RagTag	104324	104524	species: Priestia megaterium [n=303]; Priestia aryabhattai [n=59]; Priestia sp. [n=7]
BACT000059 (rpmD)	2507	183	CP035094.1_RagTag	108314	108496	species: Priestia megaterium [n=305]; Priestia aryabhattai [n=59]; Priestia sp. [n=7]
BACT000060 (rpmE)	1704	201	CP035094.1_RagTag	4918663	4918863	species: Priestia megaterium [n=157]; Priestia aryabhattai [n=53]; Priestia sp. [n=7]
BACT000060 (rpmE)	25402	246	CP035094.1_RagTag	4651208	4651453	species: Priestia megaterium [n=51]; Priestia sp. [n=2]
BACT000061 (rpmF)	1509	174	CP035094.1_RagTag	4093076	4093249	species: Priestia megaterium [n=305]; Priestia aryabhattai [n=59]; Priestia sp. [n=7]
BACT000062 (rpmG)	1902	150	CP035094.1_RagTag	4287008	4287157	species: Priestia megaterium [n=5]
BACT000062 (rpmG)	21955	150	CP035094.1_RagTag	82737	82886	species: Priestia megaterium [n=120]; Priestia aryabhattai [n=57]; Priestia sp. [n=5]
BACT000063 (rpmH)	413	135	CP035094.1_RagTag	5035350	5035484	species: Priestia megaterium [n=300]; Priestia aryabhattai [n=59]; Priestia sp. [n=7]
BACT000064 (rpmI)	378	201	CP035094.1_RagTag	4522406	4522606	species: Priestia megaterium [n=264]; Priestia aryabhattai [n=59]; Priestia sp. [n=6]
BACT000065 (rpmJ)	1207	114	CP035094.1_RagTag	112217	112330	species: Priestia megaterium [n=303]; Priestia aryabhattai [n=59]; Priestia sp. [n=7]
